# Supplementary material for: Increasing Natural Killer Cell Activity of Mineral Nanomaterial ALP1018 in Healthy Adults: A Randomized, Double-Blind, Placebo Comparative Clinical Trial
Source: Nutrients. 2024 Mar 15;16(6):850. doi: 10.3390/nu16060850 (PMC10976065; doi:10.3390/nu16060850)
Supplement: Supplementary file 1 [file nutrients-16-00850-s001.zip]

Archive with 1 entries (1 files):
- nutrients-2894656-supplementary.pdf
